# Supplementary material for: MIRSIG position paper: the use of image registration and fusion algorithms in radiotherapy
Source: Phys Eng Sci Med. 2022 May 6;45(2):421–8. doi: 10.1007/s13246-022-01125-3 (PMC9239966; doi:10.1007/s13246-022-01125-3)
Supplement: Supplementary file 2 — Supplementary file2 (XLSX 472 kb) [file 13246_2022_1125_MOESM2_ESM.xlsx]

## Sheet: Instructions
												Offline Adaptive Evaluation Report			Adaptive Evaluation Report Instructions
	This worksheet has been developed by the ACPSEM Medical Imaging Registration Special Interest Group (MIRSIG). The sheet has been created through consensus between centres experienced in deformable registration and offline adaptive techniques with two specific intents;
		1	To provide a measure of guidance for centres looking to incorporate new offline adaptive techniques
		2	To drive consistency among Australasian centres in documenting process, quality assurance and outcomes of offline adaptive analysis
	*All cells are locked by default (with password 'MIRSIG'), however, this template can be modified by each sites as appropriate.
	Components of the sheet are deemed optional and are signified by grey text and a lighter cell shading. These cells can be hidden in the sheet where deemed unnecessary by the site
	Compulsory Cells are locked to ensure consistency between sites using the sheets
	Cells are colour coded into responsible staff members.
	A subset of evaluations are considered crucial for informed Oncologist decisions, these cells are highlighted by pink cell colours
	The sheet should be used as a shared document in which each process and performing staff member complete their section before passing the document on to the next process/staff group
Instructions Example
	The below is an example of using the sheet for a prostate bed case in which consistent bladder filling variation from planning is noted
	On the machine a reduction in bladder filling is noted. The therapists flag an adaptive check through the site R&V system and create a new instance of the adaptive QA sheet
Adaptive Analysis
	The request is then sent through to a secondary staff member who will perform the adaptive analysis. Depending on sites this may be performed by a treatment RT, planning RT or Physicist
	The staff member performing the analysis documents the methodology used. The methodology should be dependent on site-specific software solutions and registration accuracies.
		As an example, the Varian Velocity software allows for synthetic CT creation (Process Method 1) in which the planning CT is propagated through a deformable registration, typically resulting in improved dose calculation accuracy.
		This can be a very effective solution in thorax cases where the deformation algorithm performs well, however as the algorithm struggles with low contrast regions such as the pelvis calculation on the treatment image may be preferred in the example case
		In contrast, the Raystation algorithm may provide more accurate deformations by incorporating controlling ROI, but in some versions does not allow for synthetic CT creation.
		For sites without deformable registration algorithms a rigid registration with contour evaluation may be the primary method of adaptive analysis (Method 3)
	An assessment of the registration accuracy is to be performed by the staff performing the adaptive analysis. The drop down menu provides answers compliant with the AAPM TG-132 recommendations
	The performing staff member then performs the adaptive analysis and uses the Summary cells to highlight areas of concern for the RO to review
	The summary should highlight the calculation for review (or contoured dataset if no calculation performed)
	In cases where a calculation is not performed use the ID section to reference either a structure set or deformed dose
	The summary also provides the changes implemented manually for the checking staff to review.
Adaptive Check
	The adaptive/deformation check process is a strong recommendation of AAPM TG-132 to ensure the application of safe image registration in the clinical environment. The check process will typically be performed by a physicist or trained radiotherapist dependent on individual site training and staff resourcing
	The primary role of the check is two fold;
	-	to ensure that any potential registration or plan calculation errors in the adaptive process are not allowed to influence RO adaptive decisions, and;
	-	to consider the dose calculation uncertainty of the adaptive process in any clinical decisions
	These checks are summarised in the RO highlight region at the end of the physics assessment along with particular comments to to the RO
	N.B. the calculation uncertainty is highly dependent on the technology and process implemented at a particular site, and should be determined through a thorough commissioning process by the site physicists
RO Analysis and Clinical Decision
	The completed adaptive process and checks should then be forwarded to the patients RO.
	Both summary sections of the review should be checked by the oncologist to flag;
		the calculation to review
		contours that require re-contouring or particular need for checking
		whether the dose variations are significant with respect to the process uncertainty
	It is important that the above are acknowledged by the RO prior to clinical decision
	Following the review a clinical decision is made by the RO along with a date in which the decision should be implemented to ensure effects are restricted to minimize clinical impacts
Recording Report
	It is recommended that all completed analysis are saved as PDF and saved to the sites R&V systems.
	All patient information lines from the data collection sheet should be copied to a central excel file to maintain historical data on adaptive patients. Pasting into the central sheet should be performed with the "values only" paste option
	*The data collected intentionally excludes any patient identifying information. MIRSIG encourages the sharing of this data nationally to inform better clinical decisions, however this is at the discretion of individual departments. Please contact mirsig@acpsem.org.au to participate in national data collection

## Sheet: Adaptive QA
															Offline Adaptive Evaluation Report
															Public V1.1
												Completed by
												RT	Physics	Oncologist
	Patient and Plan Information (RT)
	Patient ID:
	Patient Name:
	Prescribing Oncologist:
	Plan/Course Name:
	Prescription Dose (Gy):
	Total Fractions:
	Adaptive Analysis Due Date (Optional)(dd/mm/yyyy):
	Adaptive Request (RT)
	Requesting Staff:
	Fraction to Analyse
	CBCT Acquisition date (dd/mm/yyyy):
	Site (Optional):
	Reason for request:
	Comment for details:
	Adaptive Preparation (RT/Physics)
	Performing RT/Physicist:
	Adaptive Analysis date (dd/mm/yyyy):
	Analysis Method:
	Registration Type:
	Additional Registration Information (Optional): (e.g. controlling ROI, Focus for deformation)
	Registration ID (Optional):
	Registration Accuracy:
	Which Contours are Propagated:
	Contour Propagation Method (Optional):
	Adaptive Dose Summary (RT/Physics)					N.B. It is important the RO reviews all critical ROIs and targets of the adaptive plan the below is to simply highlight particular concerns
	Adaptive Plan/Dose ID:
	Are propagated contours of interest accurate?
	If no, which ROIs are poorly propagated?:
	If no, which targets are poorly propagated?:
	Any violation in plan objectives?:
	List ROI with failing objectives:
	Comments:
	Overall physical assessment (Physics)					N.B. The below is a summary of QA. QA metrics should be maintained in reports/database additional to this document
	Adaptive Analysis Physicist:
	Physics Check date (dd/mm/yyyy):
	Correct Images Used?:
	Registration (Similarity) Accuracy:
	Geometric Transformation Approved:
	QA Result and comments:
	Are propagated contours of interest accurate?
	If no, which ROIs are poorly propagated?:
	Adaptive calculation MU matches original plan:
	Physics Uncertainty Summary
	Limits of Registration Accuracy/ Regions of Poor Accuracy:
	Adaptive process approved for RO review:
	Dose variations exceed process uncertainty+:
	(Dose variations physically significant?)
	Dose variations compromise planning goals*:
	(Dose variations clinically significant?)
	Comments:
	RO Analysis (Oncologist)					N.B. It is important the RO reviews all critical ROI and target contouring and DVH prior to clinical decisions
	Reviewing RO:
	Reviewed Adaptive Dose Summary:
	Reviewed Physics Uncertainty Summary:
	All critical contours reviewed/corrected?
	Target/OAR plan objectives requiring intervention?
	Which Target/OAR(s)?
	Clinical Decision (Oncologist)
	Oncologist Decision:
	Date of Decision (dd/mm/yyyy):
	Decision to be implemented by (fraction/date):
	Oncologist Comments:
	* Workflow can provide recommendations on the accuracy of the presented synthetic image and dose volume metrics, all clinical decisions with respect to this information is the responsibility of the oncologist
	+ Unless otherwise stipulated the uncertainty in dose from the adaptive process is approximately 'x'% for H&N, and 'y'% in heterogeneous regions such as the lung and 'z'% for low-contrast region such as pelvis (e.g.typically 3-7% range)

## Sheet: Options
	Options
	Site
	1: H&N
	2: Brain
	3: Thorax
	4: Breast
	5: Abdomen
	6: Pelvis Female
	7: Pelvis Male
	8: Other
	Deformation Reasons
	1: External contour change (weight loss/gain)
	2: Internal OAR change
	3. Internal CTV change
	4. Internal density change (gas)
	5. Systematic non-rigid patient positioning variation
	6. Other
	Process Method
	1: Synthetic CT
	2: Calculate on treatment image
	3: Contour Assessment
	4: Assess on modified original CT
	5: Other
	Registration Type
	1: Rigid
	2: Deformable
	Registration Accuracy (TG132 paraphrased)
	1: Whole scan aligned
	2: Locally aligned (targets)
	3: Locally aligned (targets and OARs)
	4: Usable with minor deformation errors
	5: Indicative only
	6: Alignment not acceptable
	Contour Propagation Method
	1: Mapped through registration
	2: Atlas based segmentation
	3: AI contoured
	4: Manually contoured
	5: Other (see comments)
	Image Similarity QA
	1: Visual Verification
	2: DICE
	3: Mean Distance to Agreement
	4: Target Registration Error
	5: Harmonic Energy
	6: Other
	7: Unnecessary for workflow
	Geometric QA
	1 :Yes
	2: Limited (see comments)
	3: No
	4: Not required for implemented process
	5: Other (see comments)
	Is propagated structure of interest ok?
	1: Reviewed with no edits required
	2: Very good, very minor editing required
	3: No, minor editing required
	4: No, major editing required
	5: No, not usable
	Is MU identical?
	1: Yes, identical
	2: No, different
	3: N/A (see comments)
	Dose variations physically significant
	1: Yes
	2: No
	3: Other (see comment)
	Dose variations clinically significant
	1: Yes - consider replanning or otherwise adjusting treatment
	2: Yes (borderline) - consider replanning, adjusting treatment or continued monitoring
	3: No - Consider continued monitoring or no further action
	4: N/A
	Any violation in OAR plan objectives?
	1: Negligible change
	2: Minor violation
	3: Major violation
	4: N/A
	Any violation in Target plan objectives?
	1: Negligible change, no intervention
	2: Minor violation, potential intervention
	3: Major violation, necessary intervention
	4: N/A
	RO Decision
	1: No further action
	2: Continued monitoring weekly
	3: Continued monitoring fortnightly
	4: Adjust setup/imaging (see comment)
	5: Adjust bladder-bowel prep (see comment)
	6: Re-sim and replan
	7: Other (see comment)
	Recommendation
	Clinicians review
	No amendment

## Sheet: Data Collection
MAD_Req_Date	MAD_Req_Site	MAD_Req_Reason	MAD_Req_Comment	MAD_An_Date	MAD_An_Method	Mad_An_Reg	MAD_An_Reg_Info	MAD_An_Reg_Acc	MAD_An_Cont_Prop	MAD_An_Cont_Method	MAD_An_Cont_Prop_Acc	MAD_An_ROI_Poor	MAD_An_Targ_Poor	MAD_An_Plan_Fail	MAD_An_Plan_Fail_ROI	MAD_An_Comment	MAD_Chk_Date	MAD_Chk_Reg_Acc	MAD_Chk_Geom_Trans	MAD_Chk_QA_Comment	MAD_Chk_Cont_Prop_Acc	MAD_Chk_ROI_Poor	MAD_Chk_MU	MAD_Chk_Reg_Limit	MAD_Chk_Approve	MAD_Chk_Uncert	MAD_Chk_Phys_Clin	MAD_Chk_Comment	MAD_RO_Rev_Dose	MAD_RO_Rev_Phys_Uncert	MAD_RO_Rev_Cont	MAD_RO_ROI_Fail	MAD_RO_Rev_Fail_Names	MAD_RO_Rev_Clin_Dec	MAD_RO_Rev_Comment	MAD_RO_Rev_Date
	Request				Adaptive Analysis													Adaptive Check											RO Analysis (Oncologist)					Clinical Decision (Oncologist)
Date:	Site (Optional):	Reason for request:	Comment for details:	Analysis Date	Analysis Method:	Registration Type:	Additional Registration Information (Optional): (e.g. controlling ROI, Focus for deformation)	Registration Accuracy:	Which Contours are Propagated:	Contour Propagation Method (Optional):	Are propagated contours of interest accurate?	If no, which ROIs are poorly propagated?:	If no, which targets are poorly propagated?:	Any violation in plan objectives?:	List ROI with failing objectives:	Comments:	Adaptive Check Date	Registration (Similarity) Accuracy:	Geometric Transformation Approved:	QA Result and comments:	Are propagated contours of interest accurate?	If no, which ROIs are poorly propagated?:	Adaptive calculation MU matches original plan:	Limits of Registration Accuracy/ Regions of Poor Accuracy:	Adaptive process approved for RO review:	Dose variations exceed process uncertainty+:	Dose variations compromise planning goals*:	Comments:	Reviewed Adaptive Dose Summary	Reviewed Physics Uncertainty Summary	All critical contours reviewed/corrected?	Target/OAR plan objectives requiring intervention?	Which Target/OAR(s)?	Oncologist Decision:	Oncologist Comments:	RO Decision Date:
0	0	0	0	0	0	0	0	0	0	0	0	0	0	0	0	0	0	0	0	0	0	0	0	0	0	0	0	0	0	0	0	0	0	0	0

## Sheet: Version_Control
				Public version of adaptive report (Voluntary standard)
				Please email mirsig@acpsem.org.au if you have any queries.
	Version	Date	Data recommended-	Change Request or Comment	Change Complete - Initial
			Initials
	Public 1.0	2020-09-03	Ben Archibald-Heeren, Johnson Yuen, and Adam Yeo	Upload public version 1.0 to MIRSIG website for ANZ sites.	BH, JY and AY
	Public 1.1	2020-09-17	Ben Archibald-Heeren.	Notes on data collection being optional; removing empty cell in data collection tab; development/testing with data collection spreadsheet macros.	BH, JY.
